# Supplementary material for: Fluctuations in Mediterranean Diet Adherence Pre- and Post-Pandemic: A Study of Portuguese Cohorts 2019–2024
Source: Nutrients. 2024 Oct 3;16(19):3372. doi: 10.3390/nu16193372 (PMC11478962; doi:10.3390/nu16193372)
Supplement: Supplementary file 1 [file nutrients-16-03372-s001.zip]

Archive with 1 entries (1 files):
- nutrients-3244543-supplementary.pdf
